# Supplementary material for: A Novel KCNN2 Variant in a Family with Essential Tremor Plus: Clinical Characteristics and In Silico Analysis
Source: Genes (Basel). 2023 Jun 29;14(7):1380. doi: 10.3390/genes14071380 (PMC10379157; doi:10.3390/genes14071380)
Supplement: Supplementary file 1 [file genes-14-01380-s001.zip]

Archive with 1 entries (1 files):
- genes-2433266-supplementary.pdf
